# Supplementary material for: Summer-Wet Hydrologic Cycle during the Middle Miocene of the United States: New Evidence from Fossil Fungi
Source: Research (Wash D C). 2024 Sep 24;7:0481. doi: 10.34133/research.0481 (PMC11420851; doi:10.34133/research.0481)
Supplement: Supplementary 1 — SI1 to SI6 References [39–107] [file research.0481.f1.zip]

Archive with 6 entries (6 files):
- SI1 - Stratigraphy.pdf
- SI2.csv
- SI3.csv
- SI4.csv
- SI5.csv
- SI6.csv
