# Supplementary material for: Summer-Wet Hydrologic Cycle during the Middle Miocene of the United States: New Evidence from Fossil Fungi
Source: Research (Wash D C). 2024 Sep 24;7:0481. doi: 10.34133/research.0481 (PMC11420851; doi:10.34133/research.0481)
Supplement: Supplementary 1 — SI1 to SI6 References [39–107] [file research.0481.f1.zip › SI3.csv]

			Saprophyte										Keratinophyte (fur inhabiting)		Endophyte	Epiphyte	Pathogen	Parasite	Hyperparasite	Nematophagous	Environmental indicators
Study Site	Sample #	Number of Identified Taxa	Wood	Stems	Herbaceous	Grasses	Roots	Leaves	Fruits and seeds	Soil	Fungi	Coprophilous		Animal Parasite							Cosmopolitan	Marine	Brackish	Freshwater	Forest	Bare Rock	Submerged	Subaerial
Clarkia	1551	12	12	3	0	4	2	5	2	1	0	1	0	0	2	1	3	1	0	0	2	3	2	9	7	0	7	2
Clarkia	1561	8	8	4	0	3	3	3	3	2	0	2	0	0	3	0	3	2	0	0	1	4	3	5	5	0	4	2
Clarkia	1571	10	8	3	1	3	4	2	2	2	0	3	0	0	3	0	3	2	1	0	2	4	3	6	6	0	5	3
Clarkia	1581	27	22	10	4	7	5	10	6	6	2	6	0	0	6	3	8	4	0	0	7	5	4	14	19	1	11	8
Clarkia	1591	8	5	3	3	4	2	5	2	1	1	1	0	0	2	2	4	0	1	0	4	1	1	5	7	1	5	3
Clarkia	1601	5	5	2	0	2	1	4	0	1	0	1	0	0	2	0	2	0	0	0	2	2	1	4	4	0	4	2
Clarkia	1611	7	5	2	1	1	1	1	1	3	1	2	0	0	1	0	1	3	0	0	3	1	1	5	5	0	5	2
Clarkia	1621	15	12	4	1	5	2	6	4	3	1	3	0	0	5	3	5	2	0	0	5	4	3	11	12	1	9	6
Clarkia	1631	2	2	0	0	0	1	0	1	1	0	1	0	0	1	0	2	1	0	0	0	1	1	1	2	0	1	1
Clarkia	1641	2	2	0	0	0	1	0	1	1	0	1	0	0	1	0	2	1	0	0	0	1	1	1	2	0	1	1
Clarkia	1651	4	4	2	0	2	0	1	0	0	0	0	0	0	1	0	1	0	0	0	1	2	1	3	3	0	3	2
Clarkia	1661	5	4	2	0	1	2	2	1	2	0	2	0	0	2	1	3	2	0	0	1	2	2	5	4	0	2	1
Clarkia	1671	11	8	2	0	1	2	2	3	3	0	4	0	0	3	1	3	2	0	0	1	4	2	7	7	0	6	6
Clarkia	1681	9	9	3	0	3	3	2	3	2	0	2	0	0	3	2	5	3	0	0	1	4	3	6	7	0	5	5
Clarkia	1691	17	13	5	1	4	4	10	6	4	1	5	0	0	5	2	6	3	0	0	2	4	3	11	14	1	9	6
Clarkia	1701	1	1	0	0	1	0	0	0	0	0	0	0	0	0	0	0	0	0	0	0	0	0	1	1	0	1	0
Clarkia	1711	13	12	6	3	3	3	4	2	3	2	1	0	0	2	0	4	3	1	0	5	3	2	7	9	0	6	3
Clarkia	1729	7	6	3	1	2	1	2	1	2	1	1	0	0	3	1	2	2	0	0	2	3	2	6	6	0	5	3
Clarkia	1739	14	9	4	2	3	3	5	2	3	0	2	0	0	2	2	5	3	1	0	5	3	2	9	10	0	7	4
Clarkia	1749	2	2	1	0	2	0	2	1	0	0	0	0	0	1	1	1	0	0	0	1	1	1	2	2	0	2	2
Clarkia	1761	20	16	8	5	7	4	8	3	5	2	5	0	0	6	2	6	3	1	0	6	5	3	14	13	0	11	7
Clarkia	1763	2	2	1	0	0	0	0	0	0	0	0	0	0	0	0	1	0	0	0	0	1	0	1	1	0	1	1
Clarkia	1765	0	0	0	0	0	0	0	0	0	0	0	0	0	0	0	0	0	0	0	0	0	0	0	0	0	0	0
Clarkia	1767	1	1	0	0	0	0	0	0	0	0	0	0	0	0	0	0	0	0	0	0	0	0	0	1	0	0	0
Clarkia	1769	2	2	1	0	0	0	0	0	0	0	0	0	0	0	0	0	0	0	0	0	1	0	1	1	0	1	1
Clarkia	1771	1	1	1	0	1	0	1	0	0	0	0	0	0	1	0	1	0	0	0	1	1	1	1	1	0	1	1
Clarkia	1773	3	1	2	0	0	0	3	0	1	0	0	0	0	0	0	0	0	0	0	0	1	0	3	1	0	2	0
Clarkia	1775	4	4	2	0	1	1	1	1	1	0	1	0	0	2	0	3	1	0	0	1	3	2	3	3	0	2	2
Clarkia	1777	5	4	1	0	2	1	2	1	1	0	1	0	0	1	0	2	0	0	0	1	1	1	2	4	0	2	2
Clarkia	1779	15	11	6	3	2	3	4	4	4	1	2	0	0	3	0	5	3	1	0	4	5	3	6	8	0	5	3
Clarkia	1781	9	8	3	1	2	3	4	2	3	1	3	0	0	3	1	5	1	0	0	3	3	1	6	7	1	4	3
Clarkia	1783	9	7	3	1	3	2	2	2	3	1	2	0	0	4	1	5	2	0	0	4	3	2	5	7	1	4	3
Clarkia	1785	13	11	5	3	3	4	5	3	5	2	3	0	0	4	1	6	3	1	0	5	5	3	9	10	1	8	4
Clarkia	1786	4	4	2	1	1	0	2	0	0	0	1	0	0	1	0	2	0	0	0	1	1	1	2	3	0	2	1
Alum Bluff - Jarzen	PY011SRM	1	0	0	0	0	0	0	0	1	0	0	0	0	0	0	0	1	0	0	1	0	0	0	0	0	0	0
Alum Bluff - Jarzen	943543	1	1	0	0	0	0	0	0	0	0	0	0	0	0	0	0	0	0	0	0	0	0	0	1	0	0	0
Alum Bluff - Jarzen	50741	2	2	0	0	0	0	2	0	0	0	0	0	0	0	0	0	0	0	0	0	0	0	2	0	0	2	0
Alum Bluff - Jarzen	43596	6	3	2	1	3	1	1	0	2	0	0	0	1	2	0	2	3	0	0	1	2	2	4	3	0	4	1
Alum Bluff - Jarzen	43595	3	2	2	0	1	0	3	2	0	0	0	0	0	0	0	0	0	0	0	0	0	1	2	0	0	1	2
Alum Bluff - Jarzen	43594	2	2	0	0	1	0	0	0	0	0	0	0	0	0	0	0	0	0	0	0	0	1	2	1	0	2	0
Alum Bluff - Jarzen	43593	3	2	2	0	0	0	1	0	2	0	1	0	0	0	0	0	1	0	0	1	1	1	2	0	0	1	1
Alum Bluff - Jarzen	43592	4	2	1	1	0	0	1	0	1	1	2	0	0	0	0	0	1	0	0	2	0	1	4	2	0	4	2
Alum Bluff - Jarzen	43591	0	0	0	0	0	0	0	0	0	0	0	0	0	0	0	0	0	0	0	0	0	0	0	0	0	0	0
Alum Bluff - Jarzen	43590	4	4	2	0	1	1	1	1	1	0	0	0	0	0	0	1	0	0	0	0	0	0	0	2	1	0	1
Alum Bluff	1499	5	2	1	0	1	0	2	0	0	0	2	0	0	2	2	1	0	0	0	3	2	2	4	4	0	4	4
Alum Bluff	1498	0	0	0	0	0	0	0	0	0	0	0	0	0	0	0	0	0	0	0	0	0	0	0	0	0	0	0
Alum Bluff	1497	1	0	0	0	0	0	0	0	0	0	0	0	0	1	1	0	0	0	0	1	0	0	0	1	0	0	0
Alum Bluff	1496	0	0	0	0	0	0	0	0	0	0	0	0	0	0	0	0	0	0	0	0	0	0	0	0	0	0	0
Alum Bluff	1495	2	1	1	0	1	0	1	0	0	0	0	0	0	2	1	1	0	0	0	2	1	1	1	2	0	1	1
Alum Bluff	1494	1	0	0	0	0	0	0	0	0	0	0	0	0	1	1	0	0	0	0	1	0	0	0	1	0	0	0
Alum Bluff	1493	1	0	0	0	0	0	0	0	0	0	0	0	0	1	1	0	0	0	0	1	0	0	0	1	0	0	0
Alum Bluff	1492	2	1	0	1	1	0	1	1	0	0	0	0	1	1	1	1	0	0	0	1	1	0	1	1	0	1	1
Alum Bluff	1491	3	2	1	1	2	1	1	1	0	0	0	0	1	1	1	1	0	0	0	1	1	0	1	1	0	1	1
Alum Bluff	1490	2	1	0	0	0	1	0	1	1	0	1	0	0	2	1	1	1	0	0	1	1	1	1	2	0	1	1
Alum Bluff	1489	3	3	1	0	1	2	1	2	1	0	1	0	0	1	0	1	1	0	0	0	1	1	2	1	0	2	1
Alum Bluff	1488	0	0	0	0	0	0	0	0	0	0	0	0	0	0	0	0	0	0	0	0	0	0	0	0	0	0	0
Alum Bluff	1487	1	0	0	0	0	0	0	0	0	0	0	0	0	1	1	0	0	0	0	1	0	0	0	1	0	0	0
Alum Bluff	1486	6	5	4	0	4	3	3	1	2	0	1	0	1	4	1	4	2	0	0	3	4	4	5	4	0	5	5
Alum Bluff	1485	1	0	0	0	0	0	0	0	0	0	0	0	0	1	1	0	0	0	0	1	0	0	0	1	0	0	0
Alum Bluff	1484	2	0	0	0	1	0	1	0	0	0	0	0	0	1	1	0	0	0	0	1	0	0	0	1	0	0	1
Alum Bluff	1483	2	2	1	0	1	1	0	0	0	0	0	0	0	0	0	0	0	0	0	0	0	0	0	1	0	0	0
Alum Bluff	1482	8	8	4	1	4	3	4	0	2	0	3	0	0	3	0	2	0	0	0	2	4	2	6	3	0	6	4
Alum Bluff	1481	0	0	0	0	0	0	0	0	0	0	0	0	0	0	0	0	0	0	0	0	0	0	0	0	0	0	0
Alum Bluff	1480	0	0	0	0	0	0	0	0	0	0	0	0	0	0	0	0	0	0	0	0	0	0	0	0	0	0	0
Bouie River	1500	0	0	0	0	0	0	0	0	0	0	0	0	0	0	0	0	0	0	0	0	0	0	0	0	0	0	0
Bouie River	1502	2	2	1	0	1	1	1	1	1	0	1	0	0	2	0	2	1	0	0	1	2	2	2	2	0	1	1
Bouie River	1504	0	0	0	0	0	0	0	0	0	0	0	0	0	0	0	0	0	0	0	0	0	0	0	0	0	0	0
Bouie River	1506	1	0	1	0	0	1	1	0	1	0	1	0	0	0	0	1	1	0	0	0	0	0	1	1	0	0	0
Bouie River	1508	6	6	4	0	2	1	2	2	2	0	2	0	0	2	0	2	1	0	0	1	3	4	4	3	0	3	3
Bouie River	1510	0	0	0	0	0	0	0	0	0	0	0	0	0	0	0	0	0	0	0	0	0	0	0	0	0	0	0
Bouie River	1512	3	3	1	0	2	1	1	2	1	0	1	0	1	2	0	2	1	0	0	2	3	2	3	2	0	2	1
Bouie River	1514	3	3	1	0	1	1	1	1	1	0	1	0	0	2	0	2	1	0	0	1	2	2	3	3	0	2	1
Bouie River	1516	17	12	6	1	6	5	8	4	5	3	5	0	0	6	2	7	4	2	0	4	5	5	8	11	2	5	8
Bouie River	1518	0	0	0	0	0	0	0	0	0	0	0	0	0	0	0	0	0	0	0	0	0	0	0	0	0	0	0
Bouie River	1520	1	1	0	0	1	0	0	0	0	0	0	0	0	0	0	0	0	0	0	0	0	0	1	1	0	1	0
Bouie River	1522	2	2	1	0	1	1	1	1	1	0	1	0	0	2	0	2	1	0	0	1	2	2	2	2	0	1	1
Bouie River	1524	0	0	0	0	0	0	0	0	0	0	0	0	0	0	0	0	0	0	0	0	0	0	0	0	0	0	0
Bouie River	1526	6	6	1	0	2	1	2	1	1	0	1	0	0	3	0	2	1	0	0	1	2	2	4	3	0	2	2
Bouie River	1528	1	1	1	0	1	0	1	0	0	0	0	0	0	1	0	1	0	0	0	1	1	1	1	1	0	1	1
Bouie River	1530	1	1	1	0	1	0	1	0	0	0	0	0	0	1	0	1	0	0	0	1	1	1	1	1	0	1	1
Bouie River	1532	2	1	1	1	0	0	1	0	0	0	1	0	0	0	1	1	1	0	0	0	0	0	1	1	0	1	0
Bouie River	1534	0	0	0	0	0	0	0	0	0	0	0	0	0	0	0	0	0	0	0	0	0	0	0	0	0	0	0
Bouie River	1536	0	0	0	0	0	0	0	0	0	0	0	0	0	0	0	0	0	0	0	0	0	0	0	0	0	0	0
Bouie River	1538	1	1	0	0	0	1	0	1	1	0	1	0	0	1	0	1	1	0	0	0	1	1	1	1	0	0	0
Bouie River	1540	0	0	0	0	0	0	0	0	0	0	0	0	0	0	0	0	0	0	0	0	0	0	0	0	0	0	0
Bouie River	1542	9	6	2	2	2	1	4	2	1	1	3	1	1	0	2	2	1	0	0	0	0	0	7	2	0	7	3
Bouie River	1544	2	1	1	0	0	0	1	1	1	0	0	0	0	0	0	0	1	0	0	1	0	0	0	1	0	0	0
Bouie River	1546	1	0	1	0	0	0	1	1	1	1	1	0	1	0	0	0	1	1	0	0	0	0	0	0	1	0	1
Bouie River	1548	0	0	0	0	0	0	0	0	0	0	0	0	0	0	0	0	0	0	0	0	0	0	0	0	0	0	0
Bouie River	1550	0	0	0	0	0	0	0	0	0	0	0	0	0	0	0	0	0	0	0	0	0	0	0	0	0	0	0
