# Supplementary material for: Summer-Wet Hydrologic Cycle during the Middle Miocene of the United States: New Evidence from Fossil Fungi
Source: Research (Wash D C). 2024 Sep 24;7:0481. doi: 10.34133/research.0481 (PMC11420851; doi:10.34133/research.0481)
Supplement: Supplementary 1 — SI1 to SI6 References [39–107] [file research.0481.f1.zip › SI4.csv]

Taxonomy	taxon	guid	mbNumber	taxonomicLevel	trophicMode	guild	confidenceRanking	growthForm	trait	notes	Reference
Acrogenospora gigantospora	Acrogenospora	1CB1C443-36B9-11D5-9548-00D0592D548C	7036	13	Saprotroph	Undefined Saprotroph	Probable	NULL	NULL	NULL	56
Acrogenospora	Acrogenospora	1CB1C443-36B9-11D5-9548-00D0592D548C	7036	13	Saprotroph	Undefined Saprotroph	Probable	NULL	NULL	NULL	56
Alysidium	Alysidium	1CB1D1D1-36B9-11D5-9548-00D0592D548C	7108	13	Saprotroph	Undefined Saprotroph	Probable	Corticioid	White Rot	NULL	56
Apiosporaceae	Apiosporaceae	1CB1CCB5-36B9-11D5-9548-00D0592D548C	81935	9	Saprotroph	Plant Saprotroph	Probable	NULL	NULL	Saprobic on dead plant parts, especially of palms, grasses etc., also isolated from soil (Cannon & Kirk 2007)	57
Brachydesmiella	NA	NA	NA	NA	Saprotroph	Saprotroph	NA	NA	NA	NA	58
Bombardioidea	Bombardioidea	1CB1C51F-36B9-11D5-9548-00D0592D548C	619	13	Saprotroph	Undefined Saprotroph	Probable	NULL	NULL	NULL	56
Catenularia	Catenularia	1CB1C5F6-36B9-11D5-9548-00D0592D548C	7506	13	Saprotroph	Wood Saprotroph	Probable	NULL	Soft Rot	NULL	56, 59
Catenularia	Catenularia	1CB1C5F6-36B9-11D5-9548-00D0592D548C	7506	13	Saprotroph	Wood Saprotroph	Probable	NULL	Soft Rot	NULL	56, 59
Chaetomium	Chaetomium	1CB181EE-36B9-11D5-9548-00D0592D548C	953	13	Pathotroph-Saprotroph-Symbiotroph	Animal Pathogen-Dung Saprotroph-Endophyte-Epiphyte-Plant Saprotroph-Wood Saprotroph	Possible	Microfungus	Soft Rot	Saprobic, acting as key decay organisms of plant materials and plant-derived commodities (Cannon & Kirk 2007); Epiphyte detection method-culture (Massimo et al. 2015); Endophyte detection method-culture (Busby et al. 2016, David et al. 2016); Likely opportunistic human pathogen (Irinyi et al. 2015)	56, 57, 60, 61, 62, 63, 64, 65
Cladosporium	Cladosporium	1CB18118-36B9-11D5-9548-00D0592D548C	7681	13	Pathotroph-Saprotroph-Symbiotroph	Animal Pathogen-Endophyte-Lichen Parasite-Plant Pathogen-Wood Saprotroph	Possible	Microfungus	NULL	NULL	60, 66, 67
Gliomastix fusigera	Gliomastix	1CB18B61-36B9-11D5-9548-00D0592D548C	8345	13	Saprotroph	Undefined Saprotroph	Probable	NULL	NULL	NULL	56
Melanographium	NA	NA	NA	NA	Saprotroph	Saprotroph	NA	NA	NA	NA	68
Melanospora	Melanospora	1CB1C8C9-36B9-11D5-9548-00D0592D548C	3085	13	Saprotroph	Dung Saprotroph-Undefined Saprotroph	Highly Probable	NULL	NULL	NULL	56, 69
Periconia	Periconia	1CB197FE-36B9-11D5-9548-00D0592D548C	9263	13	Pathotroph-Saprotroph-Symbiotroph	Endophyte-Plant Pathogen-Wood Saprotroph	Possible	Microfungus	Soft Rot	Dark Septate Endophyte, known from plant roots (Mandyam et al. 2010); Endophyte Host - Asteraceae, Musaceae (Costa et al. 2012)	59, 67, 70, 71, 72
Polytretophora	NA	NA	NA	NA	Saprotroph	Saprotroph	NA	NA	NA	NA	73
Rosellinia	Rosellinia	1CB1A253-36B9-11D5-9548-00D0592D548C	4785	13	Saprotroph	Undefined Saprotroph	Probable	Microfungus	NULL	NULL	56
Potamomyces	NA	NA	NA	NA	Saprotroph	Saprotroph	NA	NA	NA	NA	NA
Sordariaceae	Sordariaceae	1CB1CDD1-36B9-11D5-9548-00D0592D548C	81384	9	Saprotroph	Dung Saprotroph-Plant Saprotroph	Probable	Microfungus	Null	Saprobic, especially on dung and rotting vegetation but also found associated with food stuffs (Cannon & Kirk 2007)	57
Sordariales	NA	NA	NA	NA	Saprotroph	Saprotroph	NA	NA		NA	74
Sphaerodes	Sphaerodes	1CB1D66D-36B9-11D5-9548-00D0592D548C	5099	13	Saprotroph	Undefined Saprotroph	Probable	NULL	NULL	NULL	56
Xylariaceae	Xylariaceae	1CB1ABFB-36B9-11D5-9548-00D0592D548C	81528	9	Pathotroph-Saprotroph-Symbiotroph	Dung Saprotroph-Endophyte-Plant Pathogen-Undefined Saprotroph	Probable	Xylarioid	NULL	Saprobes or weak pathogens, many endophytes, mainly in wood and bark, occasionally in soil and dung (Cannon & Kirk 2007)	57
Xylariales	NA	NA	NA	NA	Saprotroph-Endophyte	Saprotroph	NA	NA	NA	NA	NA
Zopfiella neogenica	Zopfiella	6B745A2F-63E3-412F-A296-67B88D972F2D	5876	13	Saprotroph	Dung Saprotroph	Highly Probable	NULL	NULL	NULL	56, 61
Endoconidioma	Endoconidioma	DEDA981B-815C-4F78-B03C-09DE2CD22560	28876	13	Saprotroph	Undefined Saprotroph	Probable	NULL	NULL	NULL	56
Hermatomyces	NA	NA	NA	NA	Saprotroph	Saprotroph	NA	NA	NA	NA	75
Isthmospora	Isthmospora	1CB1C80E-36B9-11D5-9548-00D0592D548C	8642	13	Saprotroph	Undefined Saprotroph	Probable	NULL	NULL	NULL	56
Spegazzinia ÃŸ-type	Spegazzinia	1CB1CB80-36B9-11D5-9548-00D0592D548C	9963	13	Saprotroph	Undefined Saprotroph	Probable	NULL	NULL	NULL	56
Trimmatostroma	Trimmatostroma	1CB1A73E-36B9-11D5-9548-00D0592D548C	10312	13	Pathotroph	Lichen Parasite	Probable	Microfungus	NULL	NULL	56, 66
Acrodictys	Acrodictys	1CB17C4B-36B9-11D5-9548-00D0592D548C	7034	13	Symbiotroph	Endophyte	Highly Probable	Microfungus	NULL	Host - Arecaceae	70
Canalisporium	Canalisporium	1CB1C55F-36B9-11D5-9548-00D0592D548C	11041	13	Saprotroph	Wood Saprotroph	Probable	Microfungus	NULL	On decaying submerged wood (Nawawi & Kuthubutheen 1989)	76
Dictyocheirospora	Dictyocheirospora	F709972D-D478-42FD-823F-013CED717C14	551580	13	Saprotroph	Wood Saprotroph	Possible	Microfungus	NULL	NULL	77
Dictyosporium	Dictyosporium	1CB18775-36B9-11D5-9548-00D0592D548C	8001	13	Saprotroph	Undefined Saprotroph	Probable	Microfungus	NULL	NULL	56
Helensiella	NA	NA	NA	NA	Saprotroph	Saprotroph	NA	NA	NA	NA	78
Pendulispora	NA	NA	NA	NA	Saprotroph	Saprotroph	NA	NA	NA	NA	56
Thecaphora	Thecaphora	1CB1CBEF-36B9-11D5-9548-00D0592D548C	16347	13	Pathotroph	Plant Pathogen	Probable	Smut	NULL	NULL	56
Atrotorquata lineata	Atrotorquata	DAF5FAC1-784F-4E53-988B-C19B9783C2C1	26457	13	Saprotroph	Undefined Saprotroph	Probable	NULL	NULL	NULL	56
Asterina	Asterina	1CB17E6C-36B9-11D5-9548-00D0592D548C	409	13	Symbiotroph	Endophyte	Probable	NULL	NULL	NULL	56
Bispora	Bispora	026E8066-E08D-4139-82E6-453410EA1A49	597200	13	Pathotroph-Symbiotroph	Endophyte-Lichen Parasite-Wood Saprotroph	Possible	NULL	Soft Rot fungus (Seehann et al. 1975)	Endophyte detection method-culture (Carroll & Carroll 1978)	60, 79, 80
Cercophora	Cercophora	1CB17FD0-36B9-11D5-9548-00D0592D548C	906	13	Saprotroph	Dung Saprotroph	Highly Probable	Microfungus	NULL	NULL	69
Podospora	Podospora	1CB19C56-36B9-11D5-9548-00D0592D548C	4284	13	Saprotroph-Symbiotroph	Dung Saprotroph-Endophyte-Litter Saprotroph-Undefined Saprotroph	Possible	Microfungus	NULL	Endophyte detection method-culture (David et al. 2016)	56, 65, 69, 81
Schizothecium	Schizothecium	0A1C7CC1-782B-4B8A-8456-F20A4ABDA8BA	4908	13	Saprotroph	Dung Saprotroph	Highly Probable	NULL	NULL	NULL	56, 61
Cladosporium	Cladosporium	1CB18118-36B9-11D5-9548-00D0592D548C	7681	13	Pathotroph-Saprotroph-Symbiotroph	Animal Pathogen-Endophyte-Lichen Parasite-Plant Pathogen-Wood Saprotroph	Possible	Microfungus	NULL	NULL	60, 66, 67
Delitschia	Delitschia	1CB1C5EA-36B9-11D5-9548-00D0592D548C	1443	13	Saprotroph	Undefined Saprotroph	Probable	NULL	NULL	NULL	56
Didymosphaeria	Didymosphaeria	1CB187A8-36B9-11D5-9548-00D0592D548C	1562	13	Pathotroph-Saprotroph-Symbiotroph	Endophyte-Lichen Parasite-Plant Pathogen-Undefined Saprotroph	Probable	Microfungus	NULL	NULL	56, 63, 67, 80
Didymosphaeriaceae	Didymosphaeriaceae	1CB1CD0B-36B9-11D5-9548-00D0592D548C	80702	9	Pathotroph-Saprotroph-Symbiotroph	Endophyte-Lichen Parasite-Plant Pathogen-Undefined Saprotroph	Probable	Microfungus	NULL	Saprobes in both woody and herbaceous material, also parasitic on other fungi (Cannon & Kirk 2007)	57, 63
Endophragmia	NA	NA	NA	NA	Undefined (Saprotroph assumption)	NA	NA	NA	NA	NA	NA
Endophragmiella	Endophragmiella	1CB1872D-36B9-11D5-9548-00D0592D548C	8167	13	Saprotroph	Undefined Saprotroph	Probable	NULL	NULL	NULL	56
Massaria	Massaria	1CB1C8B0-36B9-11D5-9548-00D0592D548C	3013	13	Saprotroph	Undefined Saprotroph	Probable	NULL	NULL	NULL	56
Minutisphaera	Minutisphaera	7B77A800-7070-47A2-9DEE-7068B8E0EA72	518355	13	Saprotroph	Undefined Saprotroph	Probable	NULL	NULL	NULL	56
Neoroussoella	NA	NA	NA	NA	Saprotroph	Saprotroph	NA	NA	NA	NA	82
Podospora	Podospora	1CB19C56-36B9-11D5-9548-00D0592D548C	4284	13	Saprotroph-Symbiotroph	Dung Saprotroph-Endophyte-Litter Saprotroph-Undefined Saprotroph	Possible	Microfungus	NULL	Endophyte detection method-culture (David et al. 2016)	56, 65, 69, 81
Spadicoides	Spadicoides	1CB1A45D-36B9-11D5-9548-00D0592D548C	9961	13	Saprotroph	Undefined Saprotroph	Probable	NULL	NULL	NULL	56
Submersisphaeria	Submersisphaeria	35B16BBC-BAE3-4DDC-9419-E7B80D377247	27640	13	Saprotroph	Undefined Saprotroph	Probable	NULL	NULL	NULL	56
Helicoon	Helicoon	52E89084-A41C-47E4-9475-4B6BD696EA62	91188	13	Saprotroph	Undefined Saprotroph	Probable	NULL	NULL	NULL	56
Glomeromycota	Glomeromycota	6BD6B1A8-52D1-47DE-9145-3BE3B3012D1F	90511	3	Symbiotroph	Arbuscular Mycorrhizal	Highly Probable	NULL	NULL	NULL	83
Acarocybiopsis	NA	NA	NA	NA	Saprotroph	Saprotroph	NA	NA	NA	NA	84
Bactrodesmium abruptum	Bactrodesmium	1CB17F10-36B9-11D5-9548-00D0592D548C	7311	13	Saprotroph	Wood Saprotroph	Possible	Microfungus	NULL	Sporodochia mostly very sparsely scattered on the surface of dead rotten wood or bark, usually on the inner side of the bark of fallen branches and trunks (HolubovÃ¡-JechovÃ¡ 1972)	85
Bactrodesmium	Bactrodesmium	1CB17F10-36B9-11D5-9548-00D0592D548C	7311	13	Saprotroph	Wood Saprotroph	Possible	Microfungus	NULL	Sporodochia mostly very sparsely scattered on the surface of dead rotten wood or bark, usually on the inner side of the bark of fallen branches and trunks (HolubovÃ¡-JechovÃ¡ 1972)	85
Brachysporiella setosa	NA	NA	NA	NA	Saprotroph	Saprotroph	NA	NA	NA	NA	78
Brachysporiella	NA	NA	NA	NA	Saprotroph-Symbiotroph	Saprotroph	NA	NA	NA	NA	78
Brachysporium	Brachysporium	1CB17FEB-36B9-11D5-9548-00D0592D548C	7444	13	Saprotroph	Undefined Saprotroph	Probable	NULL	NULL	NULL	56
Caryospora quercus	Caryospora	35845700-B3A1-4A47-B59C-B048646DA43A	831	13	Saprotroph	Undefined Saprotroph	Probable	NULL	NULL	NULL	56
Curvularia	Curvularia	1CB185CE-36B9-11D5-9548-00D0592D548C	7847	13	Pathotroph	Plant Pathogen	Probable	Microfungus	NULL	NULL	56
Desertella	NA	NA	NA	NA	Saprotroph	Saprotroph	NA	NA	NA	NA	86
Diporotheca	Diporotheca	300387C6-0E49-46D7-ACCF-E6E40EEF4A71	1635	13	Saprotroph	Undefined Saprotroph	Probable	NULL	NULL	NULL	56
Diporotheca rhizophila	Diporotheca	300387C6-0E49-46D7-ACCF-E6E40EEF4A71	1635	13	Saprotroph	Undefined Saprotroph	Probable	NULL	NULL	NULL	56
Diporotheca webbiae	Diporotheca	300387C6-0E49-46D7-ACCF-E6E40EEF4A72	1635	13	Saprotroph	Undefined Saprotroph	Probable	NA	NA	NA	56
Endophragmia	NA	NA	NA	NA	Undefined	Undefined	NA	NA	NA	NA	NA
Brachysporium	Brachysporium	1CB17FEB-36B9-11D5-9548-00D0592D548C	7444	13	Saprotroph	Undefined Saprotroph	Probable	NULL	NULL	NULL	56
Endophragmiopsis	NA	NA	NA	NA	Symbiotroph	undefined	NA	NA	NA	NA	87, 88
Kionocephala	NA	NA	NA	NA	Saprotroph	Saprotroph	NA	NA	NA	NA	89
Melanocephala	NA	NA	NA	NA	Saprotroph	Saprotroph	NA	NA	NA	NA	90
Naviculispora	NA	NA	NA	NA	Undefined (Saprotroph assumption)	Undefined	NA	NA	NA	NA	91
Phragmocephala	NA	NA	NA	NA	Saprotroph	Saprotroph	NA	NA	NA	NA	92
Preussia-Sporormiella	NA	NA	NA	NA	Saprotroph	Saprotroph	NA	NA	NA	NA	93
Savoryella fusiformis	Savoryella	39EF232E-9DDD-475F-843D-64636EB80A8A	4870	13	Saprotroph	Saprotroph	Probable	NULL	NULL	NULL	56
Savoryella lignicola	Savoryella	39EF232E-9DDD-475F-843D-64636EB80A8A	4870	13	Saprotroph	Saprotroph	Probable	NULL	NULL	NULL	56
Septonema	Septonema	1CB1A3B7-36B9-11D5-9548-00D0592D548C	9888	13	Saprotroph	Wood Saprotroph	Highly Probable	NULL	Soft Rot	NULL	60
Seychellomyces	NA	NA	NA	NA	Saprotroph	Saprotroph	NA	NA	NA	NA	94
Spadicoides	Spadicoides	1CB1A45D-36B9-11D5-9548-00D0592D548C	9961	13	Saprotroph	Saprotroph	Probable	NULL	NULL	NULL	56
Sporidesmium	NA	NA	NA	NA	Saprotroph	Saprotroph	NA	NA	NA	NA	95
Trichocladium	Trichocladium	1CB1CC24-36B9-11D5-9548-00D0592D548C	10278	13	Saprotroph	Saprotroph	Probable	NULL	NULL	NULL	56
Xylomyces	Xylomyces	5959A586-CD2C-11D5-BEBB-00508BCA8DE8	10460	13	Saprotroph	Saprotroph	Probable	NULL	NULL	NULL	56
