# Supplementary material for: Summer-Wet Hydrologic Cycle during the Middle Miocene of the United States: New Evidence from Fossil Fungi
Source: Research (Wash D C). 2024 Sep 24;7:0481. doi: 10.34133/research.0481 (PMC11420851; doi:10.34133/research.0481)
Supplement: Supplementary 1 — SI1 to SI6 References [39–107] [file research.0481.f1.zip › SI5.csv]

Locality	Longitude	Latitude	Max age	Min age	Number of taxa in analysis	Mean annual temperature (bio1)					Mean Temperature of Warmest Quarter (bio10)					Mean Temperature of Coldest Quarter (bio11)					Mean Annual Precipitation (bio12)					Precipitation of Driest Month (bio14)					Precipitation of Warmest Quarter (bio18)					Precipitation of Coldest Quarter (bio19)					% of annual rainfall in summer	% of annual rainfall in winter	Köppen-Geiger Classification	Present-day Köppen-Geiger Classification	References for taxa lists and age
						optima	0.5	0.5	0.95	0.95	optima	0.5	0.5	0.95	0.95	optima	0.5	0.5	0.95	0.95	optima	0.5	0.5	0.95	0.95	optima	0.5	0.5	0.95	0.95	optima	0.5	0.5	0.95	0.95	optima	0.5	0.5	0.95	0.95
Bouie River	−89.31	31.350	13.8	11.6	17	15.41482966	13.8757515	18.10821643	9.258517034	22.14829659	24.29859719	21.68336673	26.04208417	16.45290581	28.65731463	5.623246493	3.907815631	8.410821643	-0.809619238	13.98597194	1221.442886	990.9819639	1428.857715	645.2905812	2051.102204	43.78757515	33.31663327	55.21042084	16.18236473	87.5751503	310.3406814	278.2364729	545.7715431	149.8196393	845.4108216	189.498998	142.1242485	244.7695391	55.27054108	426.3727455	25.4%	15.5%	Cfa	Cfa	11 McNair et al. (2019)
Alum Bluff	-84.986	30.469	16.2	15	40	16.56913828	14.06813627	18.49298597	9.258517034	23.11022044	24.64729459	22.38076152	26.39078156	17.3246493	28.65731463	7.981963928	4.765531062	10.55511022	-0.166332665	17.41683367	1267.53507	990.9819639	1544.088176	553.1062124	2650.300601	42.83567134	30.46092184	64.72945892	7.615230461	118.0360721	449.4589178	310.3406814	567.1743487	149.8196393	1070.140281	189.498998	126.3326653	307.9358717	31.58316633	726.4128257	35.5%	15.0%	Cfa	Cfa	50 Lott et al. (2019)
Clarkia (All)	-116.269	46.998	15.97	15.14	82	12.14428858	10.02805611	14.06813627	6.565130261	18.10821643	20.98597194	19.24248497	23.25250501	15.40681363	27.26252505	1.763527054	0.048096192	3.478957916	-3.597194389	6.695390782	1175.350701	944.8897796	1359.719439	622.244489	1935.871743	45.69138277	39.02805611	64.72945892	24.749499	105.6613226	288.9378758	246.1322645	310.3406814	181.9238477	428.0561122	189.498998	150.0200401	268.4569138	71.06212425	505.3306613	24.6%	16.1%	Cfb	Dsb	101 Gray (1964); 102 Smiley et al. (1975); 103 Smiley and Huggins (1981); 10 Smiley and Rember (1985); 104 Pinson et al. (2018); 105 Smith and Manchester (2019); 39 Gee et al. (2022)
Clarkia (Megafossils)	-116.269	46.998	15.97	15.14	64	12.14428858	10.02805611	13.68336673	6.565130261	17.53106212	20.98597194	19.24248497	23.07815631	15.40681363	26.91382766	1.549098196	0.048096192	3.0501002	-3.382765531	6.052104208	1175.350701	967.9358717	1359.719439	668.3366733	1935.871743	45.69138277	39.97995992	64.72945892	26.65330661	103.757515	278.2364729	256.8336673	310.3406814	181.9238477	395.9519038	197.3947896	157.9158317	268.4569138	78.95791583	497.4348697	23.7%	16.8%	Cfb	Dsb	102 Smiley et al. (1975); 103 Smiley and Huggins (1981); 10 Smiley and Rember (1985); 104 Pinson et al. (2018); 105 Smith and Manchester (2019); 39 Gee et al. (2022)
Clarkia (Pollen)	-116.269	46.998	15.97	15.14	37	14.26052104	10.41282565	15.60721443	5.795591182	20.41683367	20.81162325	18.54509018	23.25250501	14.70941884	27.78557114	4.336673347	1.334669339	6.909819639	-4.883767535	13.77154309	1175.350701	829.6593186	1359.719439	437.8757515	2166.332665	41.88376754	31.41282565	61.87374749	8.567134269	102.8056112	299.6392786	214.0280561	545.7715431	107.0140281	952.4248497	181.6032064	126.3326653	268.4569138	31.58316633	529.0180361	25.5%	15.5%	Cfb	Dsb	101 Gray (1964)
Trapper Creek	-114.079	42.134	13	12.69	16	8.502512563	7.537688442	9.467336683	5.125628141	11.87939698	17.33165829	16.0201005	18.20603015	13.83417085	21.70351759	-0.487437186	-1.025125628	0.050251256	-3.175879397	2.201005025	809.0452261	751.2562814	924.6231156	577.8894472	1271.356784	47.73869347	40.57788945	54.89949749	28.64321608	78.76884422	240.1507538	240.1507538	240.1507538	213.4673367	293.5175879	196.7336683	177.0603015	236.080402	98.36683417	354.120603	29.7%	24.3%	Dsb	BSk	106 Perkins et al. (1998); 23 Greenwood et al. (2020)
This sheet presents the new results from the crestr reconstruction model (37, 96-100 Chevallier et al. 2014; GBIF 2020a;b; Fick and Hijmans 2017; Chevallier 2019; 2022) based on fossil plant data. These have been converted into Köppen-Geiger Classification scheme following 38 Belda et al. (2014) and 36 Beck et al. (2018).
