# Supplementary material for: Summer-Wet Hydrologic Cycle during the Middle Miocene of the United States: New Evidence from Fossil Fungi
Source: Research (Wash D C). 2024 Sep 24;7:0481. doi: 10.34133/research.0481 (PMC11420851; doi:10.34133/research.0481)
Supplement: Supplementary 1 — SI1 to SI6 References [39–107] [file research.0481.f1.zip › SI6.csv]

Locality	Method	Mean annual temperature (MAT)	Uncertainty	Warmest month mean temperature	Mean temperature of the warmest quarter	Uncertainty	Mean temperature of the coldest quarter	Uncertainty	Coldest month mean temperature	Mean annual precipitation (MAP)	Uncertainty	Mean precipitation of the wettest quarter	Mean precipitation of the driest quarter	Proposed Köppen-Geiger	Reference
Bouie River	Probability Density Function (local taxa only)	17.8	±2.5		24.4	±2.1	10.3	±3.7		1180.0	+350.0,-270.0			Cfa/Cwa	3 Reichgelt et al. (2023)
Alum Bluff	Leaf Area analysis	19.0	±2.8							1160.0	±165.0				50 Lott et al. (2019)
Alum Bluff	Probability Density Function (local taxa only)	19.1	±2.9		24.0	±2.2	14.8	±4		1350.0	+430.0,-330.0			Cfa/Cwa	3 Reichgelt et al. (2023)
Clarkia	CLAMP	9.2		20.8					-1.6			504.0	365.0		23 Greenwood et al. (2020)
Clarkia	Paleosol geochemistry	14.3	±2.1							1270.0	±182.0				107 Hobbs and Parrish (2016)
Trapper Creek	CLAMP	8.0		19.1					-2.6			490.0	220.0		23 Greenwood et al. (2020)
This sheet presents previously published palaeoclimate data for comparison with the new crestr based reconstructions. Above are the reconstructions as reported in the papers. Below is a comparison of lowest and highest values taking into account degrees of uncertainty (when reported).
		MAT (low)	MAT (high)	Summer (low)	Summer (high)	Winter (low)	Winter (high)	MAP (low)	MAP (high)
	Bouie River (PDF - local)	15.30	20.30	22.30	26.50	6.60	14.00	910.00	1530.00
	Bouie River (0.5 range)	13.88	18.11	21.68	26.04	3.91	8.41	990.98	1428.86
	Bouie River (0.95 range)	9.26	22.15	16.45	28.66	-0.81	13.99	645.29	2051.10
	Alum Bluff (Leaf Area)	16.20	21.80	-	-	-	-	995.00	1325.00
	Alum Bluff (PDF - local)	16.20	22.00	21.80	26.20	10.80	18.80	1020.00	1780.00
	Alum Bluff (0.5 range)	14.07	18.49	22.38	26.39	4.77	10.56	990.98	1544.09
	Alum Bluff (0.95 range)	9.26	23.11	17.32	28.66	-0.17	17.42	553.11	2650.30
	Clarkia (CLAMP)	9.20	9.20	20.80	20.80	-1.60	-1.60	-	-
	Clarkia (Paleosol)	12.20	16.40	-	-	-	-	1088.00	1452.00
	Clarkia (0.5 range)	10.03	14.07	19.24	23.25	0.05	3.48	944.89	1359.72
	Clarkia (0.95 range)	6.57	18.11	15.41	27.26	-3.60	6.70	622.24	1935.87
	Trapper Creek (CLAMP)	8.00	8.00	19.10	19.10	-2.60	-2.60	-	-
	Trapper Creek (0.5 range)	7.54	9.47	16.02	18.21	-1.03	0.05	-	-
	Trapper Creek (0.95 range)	5.13	11.88	13.83	21.70	-3.18	2.20	-	-
